# Supplementary material for: Integrated analysis of miRNA and mRNA expression profiles in testes of Duroc and Meishan boars
Source: BMC Genomics. 2020 Oct 2;21:686. doi: 10.1186/s12864-020-07096-7 (PMC7531090; doi:10.1186/s12864-020-07096-7)
Supplement: Supplementary file 9 — Additional file 9: Table S6. The identified miRNA information. [file 12864_2020_7096_MOESM9_ESM.xlsx]

## Sheet: Sheet1
Table S6 The identified miRNA information
miR_name	D20	D270	D75	M20	M270	M75
ssc-miR-10b	6624352	4297493	6690195	6466778	4918054	5773429
ssc-miR-143-3p	486596	798668	329905	468843	894751	369725
ssc-let-7f	347493	147184	430820	332179	632177	184804
ssc-miR-181a	295761	167965	294426	320135	98849	106377
ssc-let-7a	284711	173311	458039	346021	276406	150706
ssc-let-7i	168432	111545	145861	280104	105141	81447
ssc-miR-27b-3p	104206	45383	115680	174626	114358	36480
ssc-miR-26a	102384	39097	89057	108871	86600	45547
ssc-miR-148a-3p	91188	33325	98059	117158	126334	37683
ssc-miR-182	57144	65961	63697	72379	640219	61228
ssc-miR-10a-5p	53905	9671	103002	38753	584809	13494
ssc-miR-191	53666	28084	63547	86635	91624	57404
ssc-miR-486	51964	16240	29199	16737	18260	18871
ssc-miR-92a	50609	12213	44825	70796	23424	17900
ssc-let-7e	47772	10473	49172	47983	26943	11096
ssc-miR-22-3p	46079	39862	63031	39156	108011	30400
ssc-miR-30a-5p	44249	33656	43572	70934	1102504	32145
ssc-miR-423-5p	42477	6888	38732	49450	20176	11205
ssc-miR-21	35841	31519	43134	41451	255587	30599
ssc-miR-222	32753	5762	28876	24748	4527	14455
ssc-let-7c	31853	13368	39851	43378	8829	21235
ssc-miR-125a	26785	9733	26474	29204	17595	17296
ssc-miR-181b	25744	11730	30610	30674	6774	8069
ssc-miR-28-3p	22962	12301	23428	43104	27395	11827
ssc-miR-30d	22703	11953	18456	22283	53196	14557
ssc-miR-151-3p	22325	18878	27595	37512	25668	20955
ssc-miR-99b	20837	8418	23631	24757	19304	15050
ssc-miR-199a-3p	18010	5680	16368	19366	11054	6100
ssc-miR-199b-3p	18004	5674	16367	19364	11054	6098
ssc-let-7g	16939	8775	19794	20093	13380	11558
ssc-miR-98	15498	7443	18939	26153	13946	9178
ssc-miR-101	13422	7823	14231	17656	10649	7622
ssc-miR-126-5p	12545	14353	11261	10354	20069	4397
ssc-miR-181c	11357	3547	12083	11590	4180	3913
ssc-miR-30e-3p	11099	5524	11608	14428	8694	5888
ssc-miR-1468	10483	8190	10056	14349	17536	3575
ssc-miR-30e-5p	10476	4775	8122	12710	8219	6658
ssc-miR-186	9810	3475	10573	11496	10122	5991
ssc-miR-151-5p	9474	5966	10592	11277	6931	6390
ssc-miR-103	9381	5126	10374	12092	5583	5752
ssc-miR-16	9147	4939	9524	10034	6707	6020
ssc-miR-140-3p	7612	2778	5041	10067	2679	2866
ssc-miR-19b	6109	1438	7014	9697	3611	2496
ssc-miR-107	6080	1784	5406	6713	1865	1768
ssc-miR-130a	5988	1971	6520	8054	2433	1531
ssc-miR-532-5p	5862	2352	5364	8349	5936	1918
ssc-miR-423-3p	5765	1330	4590	5938	2861	2463
ssc-miR-125b	4987	2485	5547	8499	2600	3803
ssc-miR-296-3p	4968	1373	4097	5603	1930	1549
ssc-miR-99a	4821	2275	7134	10902	3115	5232
ssc-miR-92b-3p	4564	735	3612	2988	9328	902
ssc-miR-204	4140	1691	5403	4049	2088	1981
ssc-miR-148a-5p	3749	1134	3002	3121	3929	1400
ssc-miR-146b	3619	1610	2325	4237	15967	2727
ssc-miR-100	3435	4903	6838	6032	1929	6325
ssc-miR-7142-3p	2927	1893	3503	2551	2228	1008
ssc-miR-744	2901	544	2816	2421	2036	861
ssc-miR-30a-3p	2889	2156	3422	4121	72619	1526
ssc-miR-450b-5p	2825	657	2534	4722	848	2198
ssc-miR-181d-5p	2751	689	2948	3117	984	987
ssc-miR-320	2687	713	2849	3514	1063	929
ssc-miR-340	2583	1121	2916	3529	3986	1702
ssc-miR-542-3p	2505	614	2143	4458	1739	2177
ssc-miR-451	2245	478	1120	620	1355	469
ssc-miR-221-3p	2210	667	3176	1720	1104	1561
ssc-miR-374a-3p	2193	1720	2469	3627	2375	1599
ssc-miR-769-5p	2064	1018	1807	2893	1538	1141
ssc-miR-500	1950	940	1433	2245	4684	1163
ssc-miR-142-5p	1916	1181	1154	1701	2437	1294
ssc-miR-378	1803	1143	1593	2173	25230	1263
ssc-miR-202-5p	1603	650	2023	3477	0	1664
ssc-miR-199a-5p	1548	544	1844	2502	1169	908
ssc-miR-127	1417	2986	753	1285	5346	281
ssc-miR-126-3p	1416	1518	1423	1151	2213	475
ssc-miR-199b-5p	1225	234	1168	1500	415	496
ssc-miR-27a	1161	1087	520	1293	3890	512
ssc-miR-7134-3p	1035	356	972	1156	537	368
ssc-miR-192	1008	1128	1002	2247	2714	1064
ssc-miR-708-3p	1003	135	732	1118	19	201
ssc-miR-202-3p	851	689	1134	617	0	921
ssc-miR-30c-5p	844	431	877	918	2172	874
ssc-miR-128	809	334	671	1286	1239	411
ssc-miR-7139-5p	782	103	525	1330	207	307
ssc-miR-19a	729	123	1091	1263	496	281
ssc-miR-425-5p	705	360	654	1160	704	543
ssc-miR-27b-5p	688	147	865	923	235	231
ssc-miR-24-3p	661	484	324	803	1038	410
ssc-miR-146a-5p	659	1024	1198	830	971	1362
ssc-miR-28-5p	597	307	583	812	535	252
ssc-let-7d-5p	535	364	1023	351	2524	426
ssc-miR-30b-5p	533	542	428	527	1947	476
ssc-miR-149	529	102	614	895	79	416
ssc-miR-23a	511	556	651	740	1436	362
ssc-miR-450c-5p	490	133	405	707	294	431
ssc-miR-664-5p	488	230	532	575	364	280
ssc-miR-361-5p	486	142	580	618	383	310
ssc-miR-130b	460	152	557	600	206	138
ssc-miR-23b	458	298	590	702	698	274
ssc-miR-424-3p	448	89	201	500	559	229
ssc-miR-339-5p	418	112	174	289	925	158
ssc-miR-30c-3p	417	161	361	653	6119	150
ssc-miR-148b-3p	409	176	407	549	691	224
ssc-miR-1343	398	90	365	404	221	108
ssc-miR-195	371	946	1017	379	691	517
ssc-miR-1307	362	157	331	462	358	156
ssc-miR-145-3p	334	583	280	282	895	598
ssc-miR-29a	304	392	288	475	1610	262
ssc-miR-145-5p	297	852	442	328	865	1010
ssc-miR-497	290	485	558	276	314	271
ssc-miR-15a	284	201	316	281	288	165
ssc-miR-221-5p	273	95	293	196	122	212
ssc-miR-676-3p	271	41	142	249	77	56
ssc-miR-214	253	68	235	331	106	106
ssc-miR-450a	248	94	267	450	134	261
ssc-miR-30c-1-3p	247	59	333	241	165	71
ssc-miR-374a-5p	239	146	337	443	297	256
ssc-miR-708-5p	224	33	189	225	5	60
ssc-miR-15b	223	133	445	421	264	254
ssc-let-7d-3p	219	132	187	354	417	160
ssc-miR-421-3p	209	95	227	213	281	121
ssc-miR-17-5p	208	64	234	352	157	208
ssc-miR-363	194	32	81	250	90	84
ssc-miR-455-5p	189	49	175	248	68	64
ssc-miR-20a	168	64	174	255	177	136
ssc-miR-150	160	188	191	283	249	105
ssc-miR-7136-5p	156	94	108	180	3	225
ssc-miR-9-1	148	1192	118	341	1295	626
ssc-miR-9	148	1191	118	341	1295	626
ssc-miR-9-2	148	1190	118	341	1295	626
ssc-miR-424-5p	144	43	121	258	497	185
ssc-miR-582	141	143	159	194	370	194
ssc-miR-144	132	37	14	43	65	22
ssc-miR-196a	131	0	27	24	45	0
ssc-miR-339	130	35	16	29	526	51
ssc-miR-342	127	61	110	106	112	123
ssc-miR-874	124	50	75	159	87	103
ssc-miR-4334-3p	118	33	6	7	511	43
ssc-miR-196b-5p	116	1	63	29	1410	0
ssc-miR-2320-5p	96	244	58	60	219	148
ssc-miR-425-3p	91	20	55	91	66	30
ssc-miR-542-5p	87	9	37	83	7	45
ssc-miR-361-3p	85	47	62	109	64	66
ssc-miR-183	81	315	81	258	7770	502
ssc-miR-7134-5p	79	27	55	91	69	58
ssc-miR-335	78	19	24	84	192	19
ssc-miR-328	77	30	57	48	20	29
ssc-miR-7135-3p	76	19	160	77	7	8
ssc-miR-219a	73	14	50	120	40	32
ssc-miR-17-3p	69	14	53	63	11	12
ssc-miR-545-5p	68	35	78	46	29	36
ssc-miR-574	65	34	81	86	51	52
ssc-miR-2411	65	24	68	111	79	50
ssc-miR-671-3p	63	34	94	125	188	58
ssc-miR-152	62	38	76	83	100	27
ssc-miR-374b-5p	59	38	72	79	50	74
ssc-miR-29c	57	81	93	60	286	50
ssc-miR-148b-5p	55	20	59	66	85	64
ssc-miR-142-3p	54	51	42	62	39	79
ssc-miR-31	53	339	22	168	3387	374
ssc-miR-1285	53	14	41	17	6	23
ssc-miR-218	46	26	92	71	12	36
ssc-miR-218-5p	46	26	92	71	12	36
ssc-miR-218b	46	26	92	70	12	36
ssc-miR-455-3p	46	10	39	45	46	13
ssc-miR-133a-3p	45	141	22	37	106	134
ssc-miR-140-5p	44	15	30	54	26	26
ssc-miR-155-5p	43	24	50	103	38	47
ssc-miR-1839-5p	38	15	50	29	62	25
ssc-miR-32	37	35	38	80	77	23
ssc-miR-378b-3p	37	14	8	22	260	21
ssc-miR-184	34	15	47	101	67	61
ssc-miR-9860-5p	34	6	59	31	32	28
ssc-miR-452	32	21	47	32	22	10
ssc-miR-9843-3p	30	20	25	8	56	6
ssc-miR-7139-3p	27	0	26	54	3	7
ssc-miR-210	26	45	61	41	416	43
ssc-miR-139-5p	26	31	29	30	9	16
ssc-miR-615	26	2	3	13	0	2
ssc-miR-7144-5p	26	1	9	23	3	12
ssc-miR-9810-3p	26	0	12	27	10	10
ssc-miR-365-3p	25	15	39	29	78	41
ssc-miR-532-3p	25	6	11	15	63	11
ssc-miR-432-5p	24	39	15	13	48	3
ssc-miR-628	24	22	52	35	27	23
ssc-miR-132	23	22	14	30	45	8
ssc-miR-2320-3p	23	19	28	27	74	28
ssc-miR-9858-5p	23	11	17	52	44	5
ssc-miR-429	23	9	39	11	1760	15
ssc-miR-1306-3p	23	8	39	28	6	12
ssc-miR-1296-5p	23	8	11	22	15	6
ssc-miR-504	23	4	6	14	6	7
ssc-miR-7138-3p	23	0	18	14	0	1
ssc-miR-769-3p	22	15	20	32	9	6
ssc-miR-212	22	6	12	0	17	8
ssc-miR-24-1-5p	20	37	31	40	62	19
ssc-miR-503	20	13	12	45	86	14
ssc-miR-505	20	12	34	14	16	47
ssc-miR-138	20	0	2	7	0	5
ssc-miR-136	19	12	9	7	33	1
ssc-miR-365-5p	19	7	25	5	18	3
ssc-miR-129b	18	57	11	50	27	94
ssc-miR-374b-3p	18	15	16	27	15	15
ssc-miR-331-5p	18	3	12	28	16	18
ssc-miR-129a-5p	17	57	11	50	27	94
ssc-miR-95	17	11	3	6	4	9
ssc-miR-1306-5p	17	3	18	36	6	28
ssc-miR-215	17	0	15	16	23	4
ssc-miR-9820-5p	17	0	5	2	5	2
ssc-miR-18a	16	13	13	20	26	13
ssc-miR-190a	16	11	21	48	82	5
ssc-miR-362	15	27	17	49	36	22
ssc-miR-193a-3p	15	12	7	10	9	11
ssc-miR-34c	13	4934	11	9	3410	1355
ssc-miR-664-3p	13	32	32	12	9	33
ssc-miR-676-5p	13	2	7	9	0	1
ssc-miR-499-5p	12	14	35	9	1	10
ssc-miR-345-3p	11	15	4	10	25	45
ssc-miR-2483	10	7	5	1	4	2
ssc-miR-22-5p	10	5	16	6	11	1
ssc-miR-296-5p	10	0	2	1	2	6
ssc-miR-29b	9	22	7	15	39	1
ssc-miR-224	9	6	6	11	23	8
ssc-miR-105-1	9	0	0	2	0	0
ssc-miR-490-3p	8	11	9	21	18	11
ssc-miR-490	8	11	9	21	18	11
ssc-miR-216	8	10	9	12	11	14
ssc-miR-345-5p	8	6	8	11	8	15
ssc-miR-369	8	2	5	6	11	0
ssc-miR-6782-3p	8	0	2	2	14	0
ssc-miR-106a	8	0	2	2	1	1
ssc-miR-4331	7	28	9	4	13	15
ssc-miR-323	7	5	0	0	2	0
ssc-miR-545-3p	7	1	1	10	1	5
ssc-miR-137	7	0	12	10	0	0
ssc-miR-24-2-5p	7	0	3	10	2	2
ssc-miR-105-2	7	0	2	10	0	0
ssc-miR-370	6	12	7	0	15	0
ssc-miR-411	6	11	6	0	19	0
ssc-miR-153	6	5	1	6	0	3
ssc-miR-187	6	0	1	4	14	0
ssc-miR-217	5	7	0	5	2	3
ssc-miR-193a-5p	5	1	1	0	0	0
ssc-miR-9806-5p	5	0	6	5	0	0
ssc-miR-450b-3p	5	0	0	4	0	1
ssc-miR-34a	4	18	21	18	400	0
ssc-miR-331-3p	4	3	2	6	2	2
ssc-miR-30b-3p	4	2	6	2	21	4
ssc-miR-339-3p	4	2	1	0	1	3
ssc-miR-9841-3p	4	1	3	3	0	3
ssc-miR-338	4	0	0	1	9	1
ssc-miR-185	3	14	7	1	14	18
ssc-miR-194a	3	3	6	7	3	6
ssc-miR-324	3	0	0	5	0	1
ssc-miR-758	2	13	0	5	17	0
ssc-miR-143-5p	2	11	2	12	9	6
ssc-miR-129a-3p	2	11	0	13	0	22
ssc-miR-135	2	8	1	5	25	2
ssc-miR-139-3p	2	5	0	2	0	1
ssc-miR-3613	2	4	7	7	1	3
ssc-miR-7137-3p	2	3	0	1	0	5
ssc-miR-9785-5p	2	2	1	0	0	0
ssc-miR-7137-5p	2	1	0	2	1	7
ssc-miR-92b-5p	2	0	5	1	5	0
ssc-miR-4332	2	0	0	6	3	5
ssc-miR-376a-5p	2	0	0	4	1	0
ssc-miR-18b	2	0	0	0	2	0
ssc-miR-205	1	13	2	2	316	19
ssc-miR-493-5p	1	8	0	2	10	4
ssc-miR-671-5p	1	5	3	3	1	4
ssc-miR-382	1	2	2	0	0	2
ssc-miR-1249	1	1	1	0	12	1
ssc-miR-10a-3p	1	0	5	0	19	0
ssc-miR-9848-3p	1	0	5	0	0	0
ssc-miR-9844-3p	1	0	3	0	0	0
ssc-miR-206	1	0	1	0	0	0
ssc-miR-491	1	0	1	0	0	0
ssc-miR-551a	1	0	0	1	15	1
ssc-miR-1277	1	0	0	0	2	0
ssc-miR-4337	1	0	0	0	0	0
ssc-miR-499-3p	1	0	0	0	0	0
ssc-miR-190b	0	21	1	4	31	5
ssc-miR-96-5p	0	19	7	15	514	27
ssc-miR-7857-3p	0	7	0	1	9	8
ssc-miR-493-3p	0	5	0	3	0	0
ssc-miR-7	0	4	1	3	1	2
ssc-miR-9796-3p	0	3	0	0	0	0
ssc-miR-133a-5p	0	2	0	0	0	0
ssc-miR-1839-3p	0	2	0	0	0	0
ssc-miR-325	0	2	0	0	0	0
ssc-miR-421-5p	0	1	5	0	4	0
ssc-miR-489	0	1	0	4	0	3
ssc-miR-1	0	1	0	1	0	5
ssc-miR-133b	0	1	0	0	2	5
ssc-miR-7135-5p	0	0	17	0	0	0
ssc-miR-371-5p	0	0	3	0	0	0
ssc-miR-7138-5p	0	0	2	1	0	0
ssc-miR-196b-3p	0	0	2	0	1	0
ssc-miR-301	0	0	1	1	0	1
ssc-miR-218-3p	0	0	1	0	0	0
ssc-miR-7140-3p	0	0	0	4	0	0
ssc-miR-450c-3p	0	0	0	2	0	0
ssc-miR-935	0	0	0	1	5	0
ssc-miR-2366	0	0	0	1	0	0
ssc-miR-885-5p	0	0	0	0	11	0
ssc-miR-326	0	0	0	0	9	0
ssc-miR-885-3p	0	0	0	0	7	0
ssc-miR-9851-3p	0	0	0	0	6	0
ssc-miR-299	0	0	0	0	4	0
ssc-miR-122	0	0	0	0	2	2
ssc-miR-490-5p	0	0	0	0	2	0
ssc-miR-652	0	0	0	0	2	0
ssc-miR-194b-5p	0	0	0	0	0	1
ssc-miR-9784-5p	0	0	0	0	0	1
ssc-miR-9831-3p	0	0	0	0	0	1
